# Supplementary material for: Orientation of Polylactic Acid–Chitin Nanocomposite Films via Combined Calendering and Uniaxial Drawing: Effect on Structure, Mechanical, and Thermal Properties
Source: Nanomaterials (Basel). 2021 Dec 6;11(12):3308. doi: 10.3390/nano11123308 (PMC8706151; doi:10.3390/nano11123308)
Supplement: Supplementary file 1 [file nanomaterials-11-03308-s001.zip]

Archive with 1 entries (1 files):
- nanomaterials-1472882-supplementary.pdf
